# Supplementary material for: Thermodynamic Constraints on Electromicrobial Protein Production
Source: Front Bioeng Biotechnol. 2022 Feb 21;10:820384. doi: 10.3389/fbioe.2022.820384 (PMC8899463; doi:10.3389/fbioe.2022.820384)
Supplement: Supplementary file 2 [file DataSheet1.xlsx]

## Sheet: ALA
Reaction	EC Number	Reference
16 ATP + 8 Fdred + N2 → 2 NH3 + 1 H2	1.18.6.1	KEGG R05185
1 Pyruvate + 1 Acetyl-CoA + 1 ATP + 1 HCO3- → 2-Oxoglutarate + 1 CO2 + 1 NADH	TCA Cycle	[Berg2002a]
2-Oxoglutarate + 1 NH3 + 1 NADH → 1 L-glutamate + H2O	1.4.1.2	KEGG R00243
2-Oxoglutarate + CO2 + NADH → Isocitrate	1.1.1.41	KEGG R00709
Isocitrate ↔︎ cis-Aconitate	4.1.2.3	KEGG R00354
Cis-Aconitate → Citrate	4.2.1.3	KEGG R01324
Citrate ↔︎ Acetyl-CoA + Oxaloacetate	2.3.3.1	KEGG R00351
Oxaloacetate + L-Glutamate ↔︎ L-Aspartate + 2-Oxoglutarate	2.6.1.1	KEGG R00355
L-Aspartate ↔︎ L-Alanine + CO2	4.1.1.12	KEGG R00397

## Sheet: ARG
Reactions	EC Number	Reference
16 ATP + 8 Fdred + N2 → 2 NH3 + 1 H2	1.18.6.1	KEGG R05185
2 ATP + 1 NH3 + 1 HCO3- → 1 Carbamoyl-phosphate	6.3.4.16	KEGG R00149
1 Carbamoyl-phosphate + 1 N2-Acetyl-L-Ornithine → 1 N-Acetyl-L-Citrulline	2.1.3.9	KEGG R07245
1 N-Acetyl-L-Citrulline → 1 Acetate + 1 L-Citrulline	3.5.1.16	KEGG R00669
1 L-Citrulline + 1 NH3 → 1 L-Arginine	3.5.3.6	KEGG R00552
1 Pyruvate + 1 Acetyl-CoA + 1 ATP + 1 HCO3- → 2-Oxoglutarate + 1 CO2 + 1 NADH	TCA Cycle	[Berg2002a]
2-Oxoglutarate + 1 NH3 + 1 NADH → 1 L-glutamate + H2O	1.4.1.2	KEGG R00243
1 Acetyl-CoA + 1 L-glutamate → 1 N-Acetyl-L-glutamate	2.3.1.1	KEGG R00259
1 ATP + 1 N-Acetyl-L-glutamate → 1 N-Acetyl-glutamate-5-phosphate	2.7.2.8	KEGG R02649
1 N-Acetyl-glutamate-5-phosphate + 1 NADH → 1 N-Acetyl-glutamate-5-semialdehyde	1.2.1.38	KEGG R03443
1 N-Acetyl-glutamate-5-semialdehyde + 1 L-glutamate → 1 N2-Acetyl-L-Ornithine + 2-Oxoglutarate	2.6.1.11	KEGG R02283
1 Acetate + 1 ATP → 1 Acetyl-CoA	6.2.1.1	KEGG R00235

## Sheet: ASN
Reactions	EC Number	Reference
16 ATP + 8 Fdred + N2 → 2 NH3 + 1 H2	1.18.6.1	KEGG R05185
1 Pyruvate + 1 Acetyl-CoA + 1 ATP + 1 HCO3- → 2-Oxoglutarate + 1 CO2 + 1 NADH	TCA Cycle	[Berg2002a]
2-Oxoglutarate + 1 NH3 + 1 NADH → 1 L-glutamate + H2O	1.4.1.2	KEGG R00243
2-Oxoglutarate + CO2 + NADH → Isocitrate	1.1.1.41	KEGG R00709
Isocitrate ↔︎ cis-Aconitate	4.1.2.3	KEGG R00354
cis-Aconitate → Citrate	4.2.1.3	KEGG R01324
Citrate ↔︎ Acetyl-CoA + Oxaloacetate	2.3.3.1	KEGG R00351
Oxaloacetate + L-Glutamate ↔︎ L-Aspartate + 2-Oxoglutarate	2.6.1.1	KEGG R00355
ATP + L-Aspartate + Ammonia ↔︎ Diphosphate + L-Asparagine	6.3.1.1	KEGG R00483

## Sheet: ASP
Reactions	EC Number	Reference
16 ATP + 8 Fdred + N2 → 2 NH3 + 1 H2	1.18.6.1	KEGG R05185
1 Pyruvate + 1 Acetyl-CoA + 1 ATP + 1 HCO3- → 2-Oxoglutarate + 1 CO2 + 1 NADH	TCA Cycle	[Berg2002a]
2-Oxoglutarate + 1 NH3 + 1 NADH → 1 L-glutamate + H2O	1.4.1.2	KEGG R00243
2-Oxoglutarate + CO2 + NADH → Isocitrate	1.1.1.41	KEGG R00709
Isocitrate ↔︎ cis-Aconitate	4.1.2.3	KEGG R00354
cis-Aconitate → Citrate	4.2.1.3	KEGG R01324
Citrate ↔︎ Acetyl-CoA + Oxaloacetate	2.3.3.1	KEGG R00351
Oxaloacetate + L-Glutamate ↔︎ L-Aspartate + 2-Oxoglutarate	2.6.1.1	KEGG R00355

## Sheet: CYS
Reactions	EC Number	Reference
16 ATP + 8 Fdred + N2 → 2 NH3 + 1 H2	1.18.6.1	KEGG R05185
Pyruvate + NH3 → D-Serine	4.3.1.18	KEGG R00221
D-serine → L-serine	5.1.1.18	KEGG R00589
L-serine + Acetyl-CoA → O-Acetyl-L-serine + CoA	2.3.1.30	KEGG R00586
O-Acetyl-L-serine + H2S → L-cysteine + Acetate	2.5.1.47	KEGG R00897
Trxox + NADH → Trxred	1.8.1.9	KEGG R02016
ATP + Sulfate → Diphosphate + Adenylyl sulfate	2.7.7.4	KEGG R00529
ATP + Adenylyl sulfate → ADP + 3ʹ-Phosphoadenylyl sulfate	2.7.1.25	KEGG R00509
Trxred + 3ʹ-Phosphoadenylyl sulfate → Trxox + Sulfite + Adenosine 3ʹ,5ʹ-bisphosphate	1.8.4.8	KEGG RO2021
Sulfite + 3 NADPH + 3 H+ → H2S + 3 NADP+ + 3 H2O	1.8.1.2	KEGG R00858
Sulfate + Adenosine 3ʹ,5ʹ-bisphosphate → 3ʹ-Phosphoadenylyl sulfate + H2O	3.6.2.2	KEGG R00507
1 Acetate + 1 ATP → 1 Acetyl-CoA	6.2.1.13	KEGG R00235

## Sheet: GLU
Reactions	EC Number	Reference
16 ATP + 8 Fdred + N2 → 2 NH3 + 1 H2	1.18.6.1	KEGG R05185
1 Pyruvate + 1 Acetyl-CoA + 1 ATP + 1 HCO3- → 2-Oxoglutarate + 1 CO2 + 1 NADH	TCA Cycle	[Berg2002a]
2-Oxoglutarate + 1 NH3 + 1 NADH → 1 L-glutamate + H2O	1.4.1.2	KEGG R00243

## Sheet: GLN
Reactions	EC Number	Reference
16 ATP + 8 Fdred + N2 → 2 NH3 + 1 H2	1.18.6.1	KEGG R05185
1 Pyruvate + 1 Acetyl-CoA + 1 ATP + 1 HCO3- → 2-Oxoglutarate + 1 CO2 + 1 NADH	TCA Cycle	[Berg2002a]
2-Oxoglutarate + 1 NH3 + 1 NADH → 1 L-glutamate + H2O	5.1.1.18	KEGG R00589
ATP + L-Glutamate + NH3 ↔︎ Orthophosphate + L-Glutamine	6.3.1.2	KEGG R00253

## Sheet: GLY
Reactions	EC Number	Reference
16 ATP + 8 Fdred + N2 → 2 NH3 + 1 H2	1.18.6.1	KEGG R05185
Pyruvate + NH3 → D-Serine	4.3.1.18	KEGG R00221
D-Serine → L-Serine	5.1.1.18	KEGG R00589
Pyruvate + CO2 + NADH + H+ → Malate + NAD+	1.1.1.38	KEGG R00214
Malate + CoA → Acetyl-CoA + H2O + Glyoxalate	2.3.3.1	KEGG R00351
L-Serine + Glyoxylate → 3-Hydroxypyruvate + Glycine	2.6.1.45	KEGG R00588
3-Hydroxypyruvate → Glycolaldehyde + CO2	4.1.1.40	KEGG R01393
Glycolaldehyde + NAD+ + H2O → Glycolate + NADH + H+	1.2.1.21	KEGG R01333
Glycolate + NAD+ → Glyoxylate + NADH + H+	1.1.1.26	KEGG R00717

## Sheet: ILE
Reactions	EC Number	Reference
16 ATP + 8 Fdred + N2 → 2 NH3 + 1 H2	1.18.6.1	KEGG R05185
1 Pyruvate + 1 Acetyl-CoA + 1 ATP + 1 HCO3- → 2-Oxoglutarate + 1 CO2 + 1 NADH	TCA Cycle	[Berg2002a]
2-Oxoglutarate + 1 NH3 + 1 NADH → 1 L-glutamate + H2O	1.4.1.2	KEGG R00243
Acetyl-CoA + Pyruvate + H2O ↔︎ (R)-2-Methylmalate	2.3.1.182	KEGG R07399
(R)-2-Methylmalate ↔︎ 2-Methylmaleate + H2O	4.2.1.35	KEGG R03896
2-Methylmaleate + H2O ↔︎ D-erythro-3-Methylmalate	4.2.1.35	KEGG R03896
D-erythro-3-Methylmalate → 2-Oxobutanoate + CO2 + NADH	1.1.1.85	KEGG R01652
Pyruvate + 2-Oxobutanoate ↔︎ (S)-2-Aceto-2-hydroxybutanoate + CO2	2.2.1.6	KEGG R00006
(S)-2-Aceto-2-hydroxybutanoate ↔︎ (R)-3-Hydroxy-3-methyl-2-oxopentanoate	1.1.1.86	KEGG R04439
(R)-3-Hydroxy-3-methyl-2-oxopentanoate + NADH →(R)-2,3-Dihydroxy-3-methylpentanoate	1.1.1.86	KEGG R04439
(R)-2,3-Dihydroxy-3-methylpentanoate ↔︎ (S)-3-Methyl-2-oxopentanoic acid + H2O	4.2.1.9	KEGG R01209
(S)-3-Methyl-2-oxopentanoic acid + L-Glutamate → L-Isoleucine + 2-Oxoglutarate	2.6.1.42	KEGG R01090

## Sheet: LEU
Reactions	EC Number	Reference
16 ATP + 8 Fdred + N2 → 2 NH3 + 1 H2	1.18.6.1	KEGG R05185
1 Pyruvate + 1 Acetyl-CoA + 1 ATP + 1 HCO3- → 2-Oxoglutarate + 1 CO2 + 1 NADH	TCA Cycle	[Berg2002a]
2-Oxoglutarate + 1 NH3 + 1 NADH → 1 L-glutamate + H2O	1.4.1.2	KEGG R00243
2 Pyruvate ↔︎ (S)-2-Acetolactate + CO2	2.2.1.6	KEGG R00006
(S)-2-Acetolactate ↔︎ 3-Hydroxy-3-methyl-2-oxobutanoic acid	1.1.1.86	KEGG R04439
3-Hydroxy-3-methyl-2-oxobutanoic acid + NADPH ↔︎ (R)-2,3-Dihydroxy-3-methylbutanoate	1.1.1.86	KEGG R04439
(R)-2,3-Dihydroxy-3-methylbutanoate ↔︎ 3-Methyl-2-oxobutanoic acid	4.2.1.9	KEGG R01209
Acetyl-CoA + 3-Methyl-2-oxobutanoic acid ↔︎ alpha-Isopropylmalate	2.3.3.13	KEGG R01213
alpha-Isopropylmalate ↔︎ 2-Isopropylmaleate	4.2.1.33	KEGG R03968
2-Isopropylmaleate ↔︎ (2R,3S)-3-Isopropylmalate	4.2.1.33	KEGG R03968
(2R,3S)-3-Isopropylmalate ↔︎ (2S)-2-Isopropyl-3-oxosuccinate + NADH	1.1.1.85	KEGG R01652
(2S)-2-Isopropyl-3-oxosuccinate ↔︎ 4-Methyl-2-oxopentanoate + CO2	spontaneous
4-Methyl-2-oxopentanoate + L-Glutamate ↔︎ L-Leucine + 2-Oxoglutarate	2.6.1.6	KEGG R01090

[truncated: 10 more sheets: LYS, MET, PHE, PRO, SER, THR, TRP, TYR, VAL, Glucose]
